# Supplementary material for: Retrospective Screening of Anthrax-like Disease Induced by Bacillus tropicus str. JMT from Chinese Soft-Shell Turtles in Taiwan
Source: Pathogens. 2023 May 10;12(5):693. doi: 10.3390/pathogens12050693 (PMC10221617; doi:10.3390/pathogens12050693)
Supplement: Supplementary file 1 [file pathogens-12-00693-s001.zip]

Archive with 1 entries (1 files):
- pathogens-2194391-supplementary.pdf
